# Supplementary material for: A facile in vitro model to study rapid mineralization in bone tissues
Source: Biomed Eng Online. 2014 Sep 16;13:136. doi: 10.1186/1475-925X-13-136 (PMC4228101; doi:10.1186/1475-925X-13-136)
Supplement: Supplementary file 1 — Additional file 1: The movie recording the outgrowth processing of aggregates for 20 hour after the aggregates being cultured for 48 hours on suspension plates. Some cells migrated out or proliferated from the periphery of large aggregates and formed a sunflower-shaped morphology, whilst small aggregates turned into planar cell plaque and lost the dense central part during the outgrowth stage. (ZIP 2 MB) [file 12938_2014_883_MOESM1_ESM.zip]

Archive with 1 entries (1 files):
- 3442974881333875_add1.wmv
